# Supplementary material for: Differences in the Virulence Between Local Populations of Puccinia striiformis f. sp. tritici in Southwest China
Source: Plants (Basel). 2024 Oct 17;13(20):2902. doi: 10.3390/plants13202902 (PMC11511155; doi:10.3390/plants13202902)
Supplement: Supplementary file 1 [file plants-13-02902-s001.zip]

Archive with 3 entries (2 files):
- Supplementary Table/
- Supplementary Table/Table S1.pdf
- Supplementary Table/Table S2.pdf
